# Supplementary material for: Identification of key immune-related genes associated with LPS/D-GalN-induced acute liver failure in mice based on transcriptome sequencing
Source: PeerJ. 2023 May 5;11:e15241. doi: 10.7717/peerj.15241 (PMC10166078; doi:10.7717/peerj.15241)
Supplement: Table S1 [file peerj-11-15241-s001.xlsx]

## Sheet: Sheet1
Table S1 Top 10 in network string_interactions_short.tsv ranked by 5 methods
Method	Rank	Name	Score
BottleNeck	1	Jun	17
	2	Il1b	7
	3	Cxcl1	5
	4	Irf1	4
	5	Cebpb	3
	5	Creb3l4	3
	5	Fos	3
	8	Ccl2	2
	8	Cxcl10	2
	8	Ripk1	2
Degree	1	Jun	43
	1	Il6	43
	1	Il1b	43
	4	Nfkbia	39
	5	Ccl2	29
	5	Cxcl1	29
	5	Icam1	29
	8	Cxcl10	28
	9	Mmp9	27
	9	Tnfaip3	27
EPC	1	Il6	16.585
	2	Jun	16.413
	3	Il1b	16.039
	4	Nfkbia	15.934
	5	Ccl2	14.351
	6	Icam1	14.312
	7	Cxcl10	14.145
	8	Tnfaip3	14.124
	9	Cxcl1	13.859
	10	Ccl5	13.804
MCC	1	Il6	62211812172
	2	Il1b	62211443544
	3	Cxcl1	54476076240
	4	Cxcl2	54392808960
	5	Icam1	54295849440
	6	Cxcl10	54074484006
	7	Cxcl5	53807846400
	8	Mmp9	53032019280
	9	Vcam1	51986269572
	10	Nfkbia	47823619452
MNC	1	Jun	43
	1	Il6	43
	1	Il1b	43
	4	Nfkbia	39
	5	Ccl2	29
	5	Cxcl1	29
	5	Icam1	29
	8	Cxcl10	28
	9	Mmp9	27
	9	Tnfaip3	27
