# Supplementary material for: Identification of key immune-related genes associated with LPS/D-GalN-induced acute liver failure in mice based on transcriptome sequencing
Source: PeerJ. 2023 May 5;11:e15241. doi: 10.7717/peerj.15241 (PMC10166078; doi:10.7717/peerj.15241)
Supplement: Data S1 [file peerj-11-15241-s002.zip]

Archive with 17 entries (13 files):
- Raw Data/
- Raw Data/Figure 1/
- Raw Data/Figure 1/ALT&AST.doc
- Raw Data/Figure 1/ALT_diff.pdf
- Raw Data/Figure 1/AST_diff.pdf
- Raw Data/Figure 1/datTrait (fig. 1).txt
- Raw Data/Figure 10/
- Raw Data/Figure 10/boxplot-diffexp.Cxcl1.pdf
- Raw Data/Figure 10/boxplot-diffexp.Cxcl10.pdf
- Raw Data/Figure 10/boxplot-diffexp.Il1b.pdf
- Raw Data/Figure 10/hubExp(fig.10).csv
- Raw Data/Figure 6/
- Raw Data/Figure 6/CIBERSORTx_Job21_Results (fig. 6).csv
- Raw Data/Figure 6/Macrophages.M0_diff.pdf
- Raw Data/Figure 6/Macrophages.M1_diff.pdf
- Raw Data/Figure 6/Monocytes_diff.pdf
- Raw Data/Figure 6/Neutrophils_diff.pdf
