# Supplementary material for: Identification of key immune-related genes associated with LPS/D-GalN-induced acute liver failure in mice based on transcriptome sequencing
Source: PeerJ. 2023 May 5;11:e15241. doi: 10.7717/peerj.15241 (PMC10166078; doi:10.7717/peerj.15241)
Supplement: Data S1 [file peerj-11-15241-s002.zip › Raw Data/Figure 1/datTrait (fig. 1).txt]

	group	AST(U/L)	ALT(U/L)
CK1	0	9.08423954	10.0585447
CK2	0	3.69748466	2.7966604
CK3	0	12.11428916	11.005747
CK4	0	10.76760044	12.9001516
CK5	0	16.15435532	9.4270765
CK6	0	13.79765006	4.0595968
M1	1	89.21221838	53.3141164
M2	1	73.7252981	145.1927395
M3	1	105.372483	116.7766705
M4	1	103.3524499	123.0913525
M5	1	77.76536426	127.827364
M6	1	98.9757116	146.77141
M7	1	85.84549658	141.0881962
M8	1	95.6089898	144.8770054
