# Supplementary material for: Identification of key immune-related genes associated with LPS/D-GalN-induced acute liver failure in mice based on transcriptome sequencing
Source: PeerJ. 2023 May 5;11:e15241. doi: 10.7717/peerj.15241 (PMC10166078; doi:10.7717/peerj.15241)
Supplement: Data S1 [file peerj-11-15241-s002.zip › Raw Data/Figure 10/hubExp(fig.10).csv]

ID	CK1	CK2	CK3	CK4	CK5	CK6	M1	M2	M3	M4	M5	M6	M7	M8
Cxcl1	5.77756914	7.48950124	5.457390178	5.811905185	8.560019846	5.567269687	12.89906892	11.88539393	12.22609324	10.57146004	12.0848626	11.27713325	11.09898354	11.69634144
Cxcl10	5.34772597	5.020727929	5.573594892	5.004565621	4.82570278	5.328259937	14.43928295	14.83575876	12.51700944	11.25445449	14.48602093	13.72824388	12.16788444	12.20447383
Il1b	4.807893105	5.077647932	4.616871856	5.484171233	5.109054316	4.852258684	11.11958721	10.44173983	12.00409449	11.71488777	10.39609548	10.18971279	11.53977451	11.8627509
