# Supplementary material for: Identification of key immune-related genes associated with LPS/D-GalN-induced acute liver failure in mice based on transcriptome sequencing
Source: PeerJ. 2023 May 5;11:e15241. doi: 10.7717/peerj.15241 (PMC10166078; doi:10.7717/peerj.15241)
Supplement: Data S1 [file peerj-11-15241-s002.zip › Raw Data/Figure 6/CIBERSORTx_Job21_Results (fig. 6).csv]

Mixture	B cells naive	B cells memory	Plasma cells	T cells CD8	T cells CD4 naive	T cells CD4 memory resting	T cells CD4 memory activated	T cells follicular helper	T cells regulatory (Tregs)	T cells gamma delta	NK cells resting	NK cells activated	Monocytes	Macrophages M0	Macrophages M1	Macrophages M2	Dendritic cells resting	Dendritic cells activated	Mast cells resting	Mast cells activated	Eosinophils	Neutrophils	P-value	Correlation	RMSE
CK1	0	0.132204883472657	0.0725787364733279	0.00246036796324758	0.0188035963603254	0	0	0	0	0	0.0397866086597717	0.0213321685161613	0.506728783222837	0.0520337094101067	0.0167245224281633	0	0.0571453089713047	0	0.0802013145220971	0	0	0	0	-0.0148946967583923	1.08287469995966
CK2	0	0.104894251582956	0.0817927271656957	0	0.0380005203804676	0.0132045649658589	0	0	0	0	0.05153044671224	0.0085146782918321	0.536496717094877	0.0582341233837421	0.018183582868584	0	0	0	0.0891483875537468	0	0	0	0	-0.0160489931663579	1.08132268486395
CK3	0.0651947529746518	0	0.0894501522355266	0	0	0.0772732728307675	0	0.0390463149982164	0	0	0	0.0688889468396197	0.546018823708328	0.066945081300406	0.0471826551124839	0	0	0	0	0	0	0	0	-0.029858679345734	1.09269723097902
CK4	0.0118753455911107	0	0.211318877207231	0.025105432614029	0.00806247940462253	0	0	0	0	0	0.0113342251802037	0.0351766107077374	0.576672947369683	0.0502024771412727	0.00381253841355323	0	0.0159184385150226	0	0.0505206278555339	0	0	0	0	-0.0101403142672333	1.09651052089842
CK5	0.0475774831438713	0	0.151290609390324	0	0.0800850688528901	0	0	0	0	0	0.0303740374783554	0.0151050814477973	0.469941049279751	0.0688859800454499	0.0193158079088472	0	0.0303764152218614	0	0.087048467230853	0	0	0	0	-0.0217769246733463	1.08220986466266
CK6	0.0546699747000205	0	0.0923247205834487	0	0	0.0803433614502756	0	0	0	0	0.0484776989612171	0.0475693723160657	0.551787585610844	0.0835463287411074	0.00163498480402553	0	0.0211745840363271	0	0.0184713887966681	0	0	0	0	-0.0216082639479014	1.08976006669011
M1	0	0.0096360556440512	0.0112598105755013	0	0	0.116422630343859	0.00820045303749311	0.0506074395489243	0	0.00552421384687414	0	0.0104399854747355	0.15063341448097	0.112009568062489	0.292561002463595	0	0.00775993970309539	0	0	0.021006496212133	0	0.203938990606278	0	0.418568946837512	0.929159804324669
M2	0.0489572997007808	0	0.0312014729733818	0	0	0.0160814863569218	0.0449209125933198	0.0437392518370073	0	0	0	0.0221755054807539	0.127265630768155	0.110358538874991	0.294205185654354	0	0.0154228747474578	0	0.0518113663792166	0	0	0.193860474633659	0	0.443655885774201	0.909603791258369
M3	0.0100306663616385	0	0.011099110697586	0	0	0.130449820063318	0	0.0158335481165743	0	0	0.0276368714966869	0	0.296516470967174	0.0988019913035245	0.220445476542751	0	0	0.000967150483711179	0	0.14378405975416	0	0.0444348342128763	0	0.36131147888037	0.944020935302582
M4	0.0431439758209185	0	0.0403552452503771	0	0	0.0185126210876502	0.0541068052124528	0.0285561906995954	0	0	0	0.0240284036056273	0.196264480844664	0.0839806450526446	0.235537016149572	0	0.0230929864694233	0	0.0277389565458801	0	0	0.224682673261195	0	0.321226082878314	0.975223250815243
M5	0.0271190866724222	0	0	0	0	0.0680488778412586	0.0118726349123188	0.0397769393008611	0	0	0.0262024967852276	0	0.202796347360422	0.118227154609582	0.303786257934709	0	0.0102890152330412	0	0.0127787753345358	0	0	0.179102414015621	0	0.425311322895935	0.926087083315198
M6	0.0326808009720609	0	0.0226429817003317	0	0	0.00316728668566824	0.0375213689545806	0.035148879147419	0	0.00335227185676596	0	0.0258304707080104	0.179395241216676	0.144178239371419	0.232457087409798	0	0.0247550781875462	0	0.0444173627523502	0	0	0.214452931037373	0	0.354323971082651	0.957328923645385
M7	0.0050074802856122	0	0.0247245637452684	0	0	0.0216108031725081	0	0.0555482122026385	0	0	0	0.00425323588902226	0.196733781568532	0.106792024614114	0.208229311260749	0	0.0424107904558909	0	0	0.0844552118712271	0	0.250234584934437	0	0.156450201669427	1.06931503801436
M8	0.0120613293538568	0	0.0190615396359589	0	0	0.0167658343264298	0.0154109692680135	0.0358605376041978	0	0	0	0.042524013019387	0.252248972324498	0.0728318772298096	0.195658544326151	0	0.0627877439376268	0	0	0.110580066383948	0	0.164208572590122	0	0.160607547588572	1.05215608207346
